# Supplementary material for: Discovery and Preliminary Characterization of Lactose-Transforming Enzymes in Ewingella americana L47: A Genomic, Biochemical, and In Silico Approach
Source: Int J Mol Sci. 2026 Jan 22;27(2):1128. doi: 10.3390/ijms27021128 (PMC12842569; doi:10.3390/ijms27021128)
Supplement: Supplementary file 1 [file ijms-27-01128-s001.zip]

Archive with 1 entries (1 files):
- ijms-4065890-supplementary.pdf
